# Supplementary material for: Knowledge, attitude, and practices of restaurant and foodservice personnel in food allergy. A systematic review and meta-analysis
Source: Heliyon. 2024 Jun 24;10(13):e33431. doi: 10.1016/j.heliyon.2024.e33431 (PMC11260967; doi:10.1016/j.heliyon.2024.e33431)
Supplement: Multimedia component 1 [file mmc1.xlsx]

## Sheet: Knowledge
Knowledge
CONSTRUCT 1 :	Customers with food allergies can safely consume small portions of the specific food thy are allergic to (False)
Author	Study	n° studies	Total respondents	n° correct responses	%
Eren et al. (2021)	Food allergy knowledge, attitude, and practices of chefs in resort hotels in Turkey	19	513.514	266	51.8
Lee & Barker (2017)	Comparison of Food Allergy Policies and Training between Alabama (AL) and National Restaurant Industry		75	70	93.3
Jianu & Golet (2019)	Food allergies: knowledge and practice among food service workers operating in western Romania		121	90	74.38
Loerbroks et al. (2019)	Food allergy knowledge, attitudes and their determinants among restaurant staff: A cross-sectional study		295.01	243	82.37
Bujaka & Riekstina-Dolge (2019)	Food allergy knowledge and practice of restaurant staff		154	89.936	58.4
Padua et al. (2020)	Impact of a web-based program to improve food allergy management in schools and restaurants		146	146	100
Lee & Sozen (2018)	Who knows more about food allergies - restaurant managerial staff or employees?		339	280	82.5959
McAdams et al. (2018)	Food allergy knowledge, attitudes, and resources of restaurant employees		207.959	162	77.9
Soon (2018)	‘No nuts please': Food allergen management in takeaways		28	27	96.4
Radke et al. (2016)	Food allergy knowledge and attitudes of restaurant managers and staff: An EHS-Net Study		644	506	78.5714
Lee & Sozen (2016)	Food allergy knowledge and training among restaurant employees		229	205	89.5
Dupuis et al. (2016)	Food allergy management among restaurant workers in a large US city		180	158.94	88.3
Lessa et al. (2016)	Food Allergy Knowledge, Attitudes and Practices A Pilot Study of the General Public and Food Handlers		80	66.32	82.9
Sogut et al. (2015)	Food allergy knowledge and attitude of restaurant personnel in Turkey		351	162	46.4
Shafie & Azman (2015)	Assessment of knowledge, attitude and practice of food allergies among food handlers in the state of Penang, Malaysia		116.935	58	49.6
Lee & Xu (2015)	Food Allergy Knowledge, Attitudes, and Preparedness Among Restaurant Managerial Staff		110	90	81.8
Bailey et al. (2014)	Food allergy training event for restaurant staff; a pilot evaluation		11	11	100
Wham & Sharma (2014)	Knowledge of cafe and restaurant managers to provide a safe meal to food allergic consumers		123.986	107	86.3
Bailey et al. (2011)	Restaurant staff's knowledge of anaphylaxis and dietary care of people with allergies		90	21	23
			3815.4	2759.2
CONSTRUCT 2 :	If an individual is having an allergic reaction, serving them water will dilute the allergen and relieve the reaction (False)
Author	Study	n° studies	Total respondents	n° correct responses	%
Nasseredine et al. (2021)	Food allergy knowledge, attitudes and practices of foodservice workers at restaurants in Lebanon: Findings from a national cross-sectional study	10	137	50	36.4964
Jianu & Golet (2019)	Food allergies: knowledge and practice among food service workers operating in western Romania		121	82	67.77
Loerbroks et al. (2019)	Food allergy knowledge, attitudes and their determinants among restaurant staff: A cross-sectional study		295.017	193	65.42
Soon (2018)	‘No nuts please': Food allergen management in takeaways		28	16	57.1
Dupuis et al. (2016)	Food allergy management among restaurant workers in a large US city		174	132.066	75.9
Lessa et al. (2016)	Food Allergy Knowledge, Attitudes and Practices A Pilot Study of the General Public and Food Handlers		80	66.32	82.9
Sogut et al. (2015)	Food allergy knowledge and attitude of restaurant personnel in Turkey		351	191	55
Bailey et al. (2014)	Food allergy training event for restaurant staff; a pilot evaluation		11	9	82
Wham & Sharma (2014)	Knowledge of cafe and restaurant managers to provide a safe meal to food allergic consumers		124.105	52	41.9
Bailey et al. (2011)	Restaurant staff's knowledge of anaphylaxis and dietary care of people with allergies		90	34	38
			1411.12	825.386
CONSTRUCT 3:	High heat (e.g. frying in hot oil) destroys the majority og food allergens (False)
Author	Study	n° studies	Total respondents	n° correct responses	%
Nasseredine et al. (2021)	Food allergy knowledge, attitudes and practices of foodservice workers at restaurants in Lebanon: Findings from a national cross-sectional study	17	137	75	54.7445
Eren et al. (2021)	Food allergy knowledge, attitude, and practices of chefs in resort hotels in Turkey		514.235	289	56.2
Padua et al. (2020)	Impact of a web-based program to improve food allergy management in schools and restaurants		146	85.118	58.3
Jianu & Golet (2019)	Food allergies: knowledge and practice among food service workers operating in western Romania		121	31	25.62
Loerbroks et al. (2019)	Food allergy knowledge, attitudes and their determinants among restaurant staff: A cross-sectional study		294.996	247	83.73
Lee & Sozen (2018)	Who knows more about food allergies - restaurant managerial staff or employees?		339	235	69.3215
Nasseredine et al. (2021)	Food allergy knowledge, attitudes and practices of foodservice workers at restaurants in Lebanon: Findings from a national cross-sectional study		208.046	181	87
Soon (2018)	‘No nuts please': Food allergen management in takeaways		27.9898	22	78.6
Wen & Kwon (2017)	Restaurant servers' risk perceptions and risk communication-related behaviors when serving customers with food allergies in the US		316	185	58.5
Lee & Barker (2017)	Comparison of Food Allergy Policies and Training between Alabama (AL) and National Restaurant Industry		75	66	88
Lee & Sozen (2016)	Food allergy knowledge and training among restaurant employees		229	160	69.9
Dupuis et al. (2016)	Food allergy management among restaurant workers in a large US city		179	167.007	93.3
Lessa et al. (2016)	Food Allergy Knowledge, Attitudes and Practices A Pilot Study of the General Public and Food Handlers		80	72.24	90.3
Lee & Xu (2015)	Food Allergy Knowledge, Attitudes, and Preparedness Among Restaurant Managerial Staff		110	75	68.1818
Bailey et al. (2014)	Food allergy training event for restaurant staff; a pilot evaluation		11	11	100
Wham & Sharma (2014)	Knowledge of cafe and restaurant managers to provide a safe meal to food allergic consumers		124.005	109	87.9
Bailey et al. (2011)	Restaurant staff's knowledge of anaphylaxis and dietary care of people with allergies		90	14	16
			3002.27	2024.37
CONSTRUCT 4 :	A food allergic person can die from eating the food that is allergic to (True)
Author	Study	n° studies	Total respondents	n° correct responses	%
Nasseredine et al. (2021)	Food allergy knowledge, attitudes and practices of foodservice workers at restaurants in Lebanon: Findings from a national cross-sectional study	16	137	50	36.4964
Eren et al. (2021)	Food allergy knowledge, attitude, and practices of chefs in resort hotels in Turkey		514.184	435	84.6
Loerbroks et al. (2019)	Food allergy knowledge, attitudes and their determinants among restaurant staff: A cross-sectional study		294.998	266	90.17
Bujaka & Riekstina-Dolge (2019)	Food allergy knowledge and practice of restaurant staff		154	117.964	76.6
Lee & Sozen (2018)	Who knows more about food allergies - restaurant managerial staff or employees?		339	318	93.8053
McAdams et al. (2018)	Food allergy knowledge, attitudes, and resources of restaurant employees		208.04	207	99.5
Wen & Kwon (2017)	Restaurant servers' risk perceptions and risk communication-related behaviors when serving customers with food allergies in the US		316	274	86.7
Lee & Barker (2017)	Comparison of Food Allergy Policies and Training between Alabama (AL) and National Restaurant Industry		75	66	88
Radke et al. (2016)	Food allergy knowledge and attitudes of restaurant managers and staff: An EHS-Net Study		644	615	95.4969
Lee & Sozen (2016)	Food allergy knowledge and training among restaurant employees		229	219	95.6
Dupuis et al. (2016)	Food allergy management among restaurant workers in a large US city		187	176	94.1176
Sogut et al. (2015)	Food allergy knowledge and attitude of restaurant personnel in Turkey		351	228	65.7
Shafie & Azman (2015)	Assessment of knowledge, attitude and practice of food allergies among food handlers in the state of Penang, Malaysia		116.959	60	51.3
Lee & Xu (2015)	Food Allergy Knowledge, Attitudes, and Preparedness Among Restaurant Managerial Staff		110	99	90
Wojtyniak et al. (2013)	Knowledge of food allergy among staff of Warsaw restaurants		78	29	37
Bailey et al. (2011)	Restaurant staff's knowledge of anaphylaxis and dietary care of people with allergies		90	79	88
			3844.18	3238.96
CONSTRUCT 5 :	Removing the allergen from an already ready-to-serve dish makes it safe for the person allergic to it (False)
Author	Study	n° studies	Total respondents	n° correct responses	%
Nasseredine et al. (2021)	Food allergy knowledge, attitudes and practices of foodservice workers at restaurants in Lebanon: Findings from a national cross-sectional study	18	137	63	68.1416
Padua et al. (2020)	Impact of a web-based program to improve food allergy management in schools and restaurants		146	87.7	60.0685
Jianu & Golet (2019)	Food allergies: knowledge and practice among food service workers operating in western Romania		121	82	67.77
Loerbroks et al. (2019)	Food allergy knowledge, attitudes and their determinants among restaurant staff: A cross-sectional study		295.042	244	82.7
Lee & Sozen (2018)	Who knows more about food allergies - restaurant managerial staff or employees?		339	231	68.1416
McAdams et al. (2018)	Food allergy knowledge, attitudes, and resources of restaurant employees		207.931	194	93.3
Soon (2018)	‘No nuts please': Food allergen management in takeaways		28	23	82.1
Wen & Kwon (2017)	Restaurant servers' risk perceptions and risk communication-related behaviors when serving customers with food allergies in the US		315.789	162	51.3
Lee & Barker (2017)	Comparison of Food Allergy Policies and Training between Alabama (AL) and National Restaurant Industry		75	64	85.3
Radke et al. (2016)	Food allergy knowledge and attitudes of restaurant managers and staff: An EHS-Net Study		644	595	92.3913
Lee & Sozen (2016)	Food allergy knowledge and training among restaurant employees		229.05	164	71.6
Dupuis et al. (2016)	Food allergy management among restaurant workers in a large US city		177	158.061	89.3
Lessa et al. (2016)	Food Allergy Knowledge, Attitudes and Practices A Pilot Study of the General Public and Food Handlers		80	34.16	42.7
Sogut et al. (2015)	Food allergy knowledge and attitude of restaurant personnel in Turkey		351	228	65.7
Lee & Xu (2015)	Food Allergy Knowledge, Attitudes, and Preparedness Among Restaurant Managerial Staff		110.016	67	60.9
Bailey et al. (2014)	Food allergy training event for restaurant staff; a pilot evaluation		11	11	100
Wham & Sharma (2014)	Knowledge of cafe and restaurant managers to provide a safe meal to food allergic consumers		124.041	97	78.2
Bailey et al. (2011)	Restaurant staff's knowledge of anaphylaxis and dietary care of people with allergies		90	19	21
			3480.87	2523.92
CONSTRUCT 6 :	Lactose intolerance and milk allergy are the same thing (False)
Author	Study	n° studies	Total respondents	n° correct responses	%
Padua et al. (2020)	Impact of a web-based program to improve food allergy management in schools and restaurants	9	146	108.04	74
Bujaka & Riekstina-Dolge (2019)	Food allergy knowledge and practice of restaurant staff		154	36.96	24
Lee & Sozen (2018)	Who knows more about food allergies - restaurant managerial staff or employees?		339	145	42.7729
Soon (2018)	‘No nuts please': Food allergen management in takeaways		28.0374	6	21.4
Lee & Barker (2017)	Comparison of Food Allergy Policies and Training between Alabama (AL) and National Restaurant Industry		75	33	44
Lee & Sozen (2016)	Food allergy knowledge and training among restaurant employees		228.916	95	41.5
Shafie & Azman (2015)	Assessment of knowledge, attitude and practice of food allergies among food handlers in the state of Penang, Malaysia		117.241	17	14.5
Lee & Xu (2015)	Food Allergy Knowledge, Attitudes, and Preparedness Among Restaurant Managerial Staff		110	50	45.5
Bailey et al. (2014)	Food allergy training event for restaurant staff; a pilot evaluation		11	11	100
			1209.19	502
CONSTRUCT 7 :	The most effective management for a severe food allergy reaction is administering epinephrine (True)
Author	Study	n° studies	Total respondents	n° correct responses	%
Padua et al. (2020)	Impact of a web-based program to improve food allergy management in schools and restaurants	7	146	58.984	40.4
Lee & Sozen (2018)	Who knows more about food allergies - restaurant managerial staff or employees?		339	241	71.0914
McAdams et al. (2018)	Food allergy knowledge, attitudes, and resources of restaurant employees		207.965	188	90.4
Wen & Kwon (2017)	Restaurant servers' risk perceptions and risk communication-related behaviors when serving customers with food allergies in the US		144	37	25.7
Lee & Barker (2017)	Comparison of Food Allergy Policies and Training between Alabama (AL) and National Restaurant Industry		75	48	64.4
Lee & Sozen (2016)	Food allergy knowledge and training among restaurant employees		229	174	76
Lee & Xu (2015)	Food Allergy Knowledge, Attitudes, and Preparedness Among Restaurant Managerial Staff		110.016	67	60.9
			1250.98	813.984
CONSTRUCT 8:	Modern medicine can cure food allergies. (False)
Author	Study	n° studies	Total respondents	n° correct responses	%
Padua et al. (2020)	Impact of a web-based program to improve food allergy management in schools and restaurants	6	146	54.863	80.1
Lee & Sozen (2018)	Who knows more about food allergies - restaurant managerial staff or employees?		339	186	54.8673
Wen & Kwon (2017)	Restaurant servers' risk perceptions and risk communication-related behaviors when serving customers with food allergies in the US		316.364	87	27.5
Lee & Barker (2017)	Comparison of Food Allergy Policies and Training between Alabama (AL) and National Restaurant Industry		75	52	69.3
Lee & Sozen (2016)	Food allergy knowledge and training among restaurant employees		229	122	53.3
Lee & Xu (2015)	Food Allergy Knowledge, Attitudes, and Preparedness Among Restaurant Managerial Staff		109.966	64	58.2
			1215.33	565.863
CONSTRUCT 9:	If a buffet counter (help yourself) contains allergens, but is kept clean, it may be a safe option for a food allergic customer (False).
Author	Study	n° studies	Total respondents	n° correct responses	%
McAdams et al. (2018)	Food allergy knowledge, attitudes, and resources of restaurant employees	3	208.009	187	89.9
Bailey et al. (2014)	Food allergy training event for restaurant staff; a pilot evaluation		11	10	100
Wham & Sharma (2014)	Knowledge of cafe and restaurant managers to provide a safe meal to food allergic consumers		124	93	75
			343.009	290
CONSTRUCT 10:	A food allergic reaction can occur if a client touches a food item that contains the allergens he/she is allergic to. (True)
Author	Study	n° studies	Total respondents	n° correct responses	%
Lee & Sozen (2018)	Who knows more about food allergies - restaurant managerial staff or employees?	5	339	253	74.6313
McAdams et al. (2018)	Food allergy knowledge, attitudes, and resources of restaurant employees		208.025	197	94.7
Lee & Barker (2017)	Comparison of Food Allergy Policies and Training between Alabama (AL) and National Restaurant Industry		75	57	76
Lee & Sozen (2016)	Food allergy knowledge and training among restaurant employees		229	165	72.1
Lee & Xu (2015)	Food Allergy Knowledge, Attitudes, and Preparedness Among Restaurant Managerial Staff		110	78	70.9
			961.025	750

## Sheet: Attitude
Attitude
CONSTRUCT 1:	Kitchen staff should be aware of food allergies.
Author	Study	n° studies	Total respondents	n° correct responses	%
Nasseredine et al. (2021)	Food allergy knowledge, attitudes and practices of foodservice workers at restaurants in Lebanon: Findings from a national cross-sectional study	4	97	91	93.8144
Loerbroks et al. (2019)	Food allergy knowledge, attitudes and their determinants among restaurant staff: A cross-sectional study		295	287	97.29
Radke et al. (2016)	Food allergy knowledge and attitudes of restaurant managers and staff: An EHS-Net Study		644	642	99.6894
Shafie & Azman (2015)	Assessment of knowledge, attitude and practice of food allergies among food handlers in the state of Penang, Malaysia		117.188	15	12.8
			1153.19	1035
CONSTRUCT 2:	Restaurants should try to satisfy special requests made by customers with food allergies
Author	Study	n° studies	Total respondents	n° correct responses	%
Loerbroks et al. (2019)	Food allergy knowledge, attitudes and their determinants among restaurant staff: A cross-sectional study	3	294.988	279	94.58
McAdams et al. (2018)	Food allergy knowledge, attitudes, and resources of restaurant employees		208	192	92.3077
Radke et al. (2016)	Food allergy knowledge and attitudes of restaurant managers and staff: An EHS-Net Study		644	611	94.8758
			1146.99	1082
CONSTRUCT 3:	Do you think that food allergies are a serious issue worth consideration?
Author	Study	n° studies	Total respondents	n° correct responses	%
Dupuis et al. (2016)	Food allergy management among restaurant workers in a large US city	3	183	161.955	88.5
Shafie & Azman (2015)	Assessment of knowledge, attitude and practice of food allergies among food handlers in the state of Penang, Malaysia		117.035	90	76.9
Lee & Xu (2015)	Food Allergy Knowledge, Attitudes, and Preparedness Among Restaurant Managerial Staff		110	89.1	81
			410.035	341.055
CONSTRUCT 4:	I believe I can handle correctly an emergency food allergy situation at my workplace
Author	Study	n° studies	Total respondents	n° correct responses	%
Eren et al. (2021)	Food allergy knowledge, attitude, and practices of chefs in resort hotels in Turkey	6	514	298	57.9767
McAdams et al. (2018)	Food allergy knowledge, attitudes, and resources of restaurant employees		208	119	57.2115
Radke et al. (2016)	Food allergy knowledge and attitudes of restaurant managers and staff: An EHS-Net Study		644	471	73.1366
Dupuis et al. (2016)	Food allergy management among restaurant workers in a large US city		179	97.018	54.2
Shafie & Azman (2015)	Assessment of knowledge, attitude and practice of food allergies among food handlers in the state of Penang, Malaysia		117.021	99	84.6
Bailey et al. (2011)	Restaurant staff's knowledge of anaphylaxis and dietary care of people with allergies		90.0621	58	64.4
			1752.08	1142.02
CONSTRUCT 5:	Have you ever thought how to prevent food allergy reactions among your customers?
Author	Study	n° studies	Total respondents	n° correct responses	%
Eren et al. (2021)	Food allergy knowledge, attitude, and practices of chefs in resort hotels in Turkey	4	514	473	92.0233
Jianu & Golet (2019)	Food allergies: knowledge and practice among food service workers operating in western Romania		121	73	50.33
Wen & Kwon (2017)	Restaurant servers' risk perceptions and risk communication-related behaviors when serving customers with food allergies in the US		316	72	22.7848
Shafie & Azman (2015)	Assessment of knowledge, attitude and practice of food allergies among food handlers in the state of Penang, Malaysia		116.883	54	46.2
			1067.88	672
CONSTRUCT 6:	Do you think that you are responsible for the presence of food allergens in your allergic customer served foods?
Author	Study	n° studies	Total respondents	n° correct responses	%
Eren et al. (2021)	Food allergy knowledge, attitude, and practices of chefs in resort hotels in Turkey	7	514	473	92.0233
Jianu & Golet (2019)	Food allergies: knowledge and practice among food service workers operating in western Romania		120.996	105	86.78
Loerbroks et al. (2019)	Food allergy knowledge, attitudes and their determinants among restaurant staff: A cross-sectional study		295	197	67.77
Wen & Kwon (2017)	Restaurant servers' risk perceptions and risk communication-related behaviors when serving customers with food allergies in the US		316	244	77.2152
Dupuis et al. (2016)	Food allergy management among restaurant workers in a large US city		252.747	184	72.8
Shafie & Azman (2015)	Assessment of knowledge, attitude and practice of food allergies among food handlers in the state of Penang, Malaysia		117.005	75	64.1
Lee & Xu (2015)	Food Allergy Knowledge, Attitudes, and Preparedness Among Restaurant Managerial Staff		110	43	39.0909
			1725.75	1321
CONSTRUCT 7:	It is customers’ responsibility to express their food allergies needs.
Author	Study	n° studies	Total respondents	n° correct responses	%
Loerbroks et al. (2019)	Food allergy knowledge, attitudes and their determinants among restaurant staff: A cross-sectional study	5	294.985	270	91.53
McAdams et al. (2018)	Food allergy knowledge, attitudes, and resources of restaurant employees		208	204	98.0769
Lee & Sozen (2016)	Food allergy knowledge and training among restaurant employees		229	121	53
Shafie & Azman (2015)	Assessment of knowledge, attitude and practice of food allergies among food handlers in the state of Penang, Malaysia		117	98	83.7607
Lee & Xu (2015)	Food Allergy Knowledge, Attitudes, and Preparedness Among Restaurant Managerial Staff		110	90	81.8182
			958.985	783
CONSTRUCT 8:	I know that I can provide a safe meal to clients that inform their special needs.
Author	Study	n° studies	Total respondents	n° correct responses	%
Loerbroks et al. (2019)	Food allergy knowledge, attitudes and their determinants among restaurant staff: A cross-sectional study	7	295	262	88.8136
McAdams et al. (2018)	Food allergy knowledge, attitudes, and resources of restaurant employees		208	197	94.7115
Dupuis et al. (2016)	Food allergy management among restaurant workers in a large US city		187	183	97.861
Lessa et al. (2016)	Food Allergy Knowledge, Attitudes and Practices A Pilot Study of the General Public and Food Handlers		80	26.32	32.9
Shafie & Azman (2015)	Assessment of knowledge, attitude and practice of food allergies among food handlers in the state of Penang, Malaysia		117	97	87.2
Wham & Sharma (2014)	Knowledge of cafe and restaurant managers to provide a safe meal to food allergic consumers		124	115	93
Bailey et al. (2011)	Restaurant staff's knowledge of anaphylaxis and dietary care of people with allergies		90	72.9	81
			1101	953.22
CONSTRUCT 9:	Would you like to receive further education on food allergies?
Author	Study	n° studies	Total respondents	n° correct responses	%
Eren et al. (2021)	Food allergy knowledge, attitude, and practices of chefs in resort hotels in Turkey	7	514	480	93.3852
McAdams et al. (2018)	Food allergy knowledge, attitudes, and resources of restaurant employees		208	178	85.5769
Lee & Sozen (2016)	Food allergy knowledge and training among restaurant employees		229.036	183	79.9
Dupuis et al. (2016)	Food allergy management among restaurant workers in a large US city		187	177	94.6524
Sogut et al. (2015)	Food allergy knowledge and attitude of restaurant personnel in Turkey		351.175	269	76.6
Wham & Sharma (2014)	Knowledge of cafe and restaurant managers to provide a safe meal to food allergic consumers		124	95	77
Bailey et al. (2011)	Restaurant staff's knowledge of anaphylaxis and dietary care of people with allergies		89.9582	43	47.8
			1703.17	1425

## Sheet: Practices
Practices
CONSTRUCT 1:	Do you have a plan to provide meals free of food allergens?
Author	Study	n° studies	Total respondents	n° correct responses	%
Nasseredine et al. (2021)	Food allergy knowledge, attitudes and practices of foodservice workers at restaurants in Lebanon: Findings from a national cross-sectional study	5	137	11	27.5
McAdams et al. (2018)	Food allergy knowledge, attitudes, and resources of restaurant employees		207.792	48	23.1
Shafie & Azman (2015)	Assessment of knowledge, attitude and practice of food allergies among food handlers in the state of Penang, Malaysia		116.923	38	32.5
Lessa et al. (2016)	Food Allergy Knowledge, Attitudes and Practices A Pilot Study of the General Public and Food Handlers		80	40.96	51.2
Wham & Sharma (2014)	Knowledge of cafe and restaurant managers to provide a safe meal to food allergic consumers		124	7	6
			665.715	144.96
CONSTRUCT 2:	Would you modify a recipe for food allergy customers who request it?
Author	Study	n° studies	Total respondents	n° correct responses	%
Nasseredine et al. (2021)	Food allergy knowledge, attitudes and practices of foodservice workers at restaurants in Lebanon: Findings from a national cross-sectional study	5	40	14	35
Lee & Barker (2017)	Comparison of Food Allergy Policies and Training between Alabama (AL) and National Restaurant Industry		109.974	86	78.2
Lee & Sozen (2018)	Who knows more about food allergies - restaurant managerial staff or employees?		339	260	76.6962
Lee & Sozen (2016)	Food allergy knowledge and training among restaurant employees		229	175	41.4
Lee & Xu (2015)	Food Allergy Knowledge, Attitudes, and Preparedness Among Restaurant Managerial Staff		109.961	85	77.3
			827.936	620
CONSTRUCT 3:	On your menu, do you highlight allergenic ingredients or insert a warning note to inform the presence of specific allergens like peanuts or others?
Author	Study	n° studies	Total respondents	n° correct responses	%
Loerbroks et al. (2019)	Food allergy knowledge, attitudes and their determinants among restaurant staff: A cross-sectional study	9	294.954	83	28.14
Bujaka & Riekstina-Dolge (2019)	Food allergy knowledge and practice of restaurant staff		54	34.722	64.3
Lee & Sozen (2018)	Who knows more about food allergies - restaurant managerial staff or employees?		339	166	48.9676
McAdams et al. (2018)	Food allergy knowledge, attitudes, and resources of restaurant employees		208.122	164	78.8
Radke et al. (2017)	Restaurant Food Allergy Practices - Six Selected Sites, United States, 2014		644	192	29.8137
Wen & Kwon (2017)	Restaurant servers' risk perceptions and risk communication-related behaviors when serving customers with food allergies in the US		144	123	85.4
Lee & Barker (2017)	Comparison of Food Allergy Policies and Training between Alabama (AL) and National Restaurant Industry		185	69	62.7
Lee & Sozen (2016)	Food allergy knowledge and training among restaurant employees		229	97	22.9
Shafie & Azman (2015)	Assessment of knowledge, attitude and practice of food allergies among food handlers in the state of Penang, Malaysia		116.981	31	26.5
			2215.06	959.722
CONSTRUCT 4:	I wash my hands with soap and water and change my gloves before processing allergen-free foods
Author	Study	n° studies	Total respondents	n° correct responses	%
Eren et al. (2021)	Food allergy knowledge, attitude, and practices of chefs in resort hotels in Turkey	3	514	464	90.2724
Jianu & Golet (2019)	Food allergies: knowledge and practice among food service workers operating in western Romania		121	121	100
Dupuis et al. (2016)	Food allergy management among restaurant workers in a large US city		186	37.014	19.9
			821	622.014
CONSTRUCT 5:	I post information about food allergies in the restaurant's website
Author	Study	n° studies	Total respondents	n° correct responses	%
Lee & Sozen (2018)	Who knows more about food allergies - restaurant managerial staff or employees?	3	339	123	36.2832
Lee & Barker (2017)	Comparison of Food Allergy Policies and Training between Alabama (AL) and National Restaurant Industry		74.928	26	34.7
Lee & Sozen (2016)	Food allergy knowledge and training among restaurant employees		229	71	31
			642.928	220
CONSTRUCT 6:	Sometimes I fry allergen-free foods in the same oil where we previously fried allergen containing foods
Author	Study	n° studies	Total respondents	n° correct responses	%
Eren et al. (2021)	Food allergy knowledge, attitude, and practices of chefs in resort hotels in Turkey	3	514	252	49.0272
Jianu & Golet (2019)	Food allergies: knowledge and practice among food service workers operating in western Romania		121.004	95	78.51
Soon (2018)	‘No nuts please': Food allergen management in takeaways		28	26	92.9
			663.004	373
CONSTRUCT 7:	Does this restaurant have a special set of utensils or equipment to prepare allergen-free food?
Author	Study	n° studies	Total respondents	n° correct responses	%
Eren et al. (2021)	Food allergy knowledge, attitude, and practices of chefs in resort hotels in Turkey	5	514	479	93.1907
Jianu & Golet (2019)	Food allergies: knowledge and practice among food service workers operating in western Romania		120.995	88	72.73
McAdams et al. (2018)	Food allergy knowledge, attitudes, and resources of restaurant employees		208.138	133	63.9
Radke et al. (2017)	Restaurant Food Allergy Practices - Six Selected Sites, United States, 2014		277.487	53	19.1
Dupuis et al. (2016)	Food allergy management among restaurant workers in a large US city		186	69.006	37.1
			1306.62	822.006
CONSTRUCT 8:	Does this restaurant have a list of procedures with the menu recipes indicating the ingredients they are made of?
Author	Study	n° studies	Total respondents	n° correct responses	%
Padua et al. (2020)	Impact of a web-based program to improve food allergy management in schools and restaurants	3	146	118.99	81.5
Radke et al. (2017)	Restaurant Food Allergy Practices - Six Selected Sites, United States, 2014		277	153	55.2
Wham & Sharma (2014)	Knowledge of cafe and restaurant managers to provide a safe meal to food allergic consumers		124	81	65
			547	352.99
CONSTRUCT 9:	Do the personnel have training focused on how to receive and deal with consumers that inform food allergies?
Author	Study	n° studies	Total respondents	n° correct responses	%
McAdams et al. (2018)	Food allergy knowledge, attitudes, and resources of restaurant employees	4	208.02	83	39.9
Radke et al. (2017)	Restaurant Food Allergy Practices - Six Selected Sites, United States, 2014		644	261	40.528
Lee & Barker (2017)	Comparison of Food Allergy Policies and Training between Alabama (AL) and National Restaurant Industry		75.0507	37	49.3
Shafie & Azman (2015)	Assessment of knowledge, attitude and practice of food allergies among food handlers in the state of Penang, Malaysia		117.143	41	35
			1044.21	422

## Sheet: Total
ID	knowledge constructs	No. of studies	Total	Median	Average	25th percentile	75th percentile2	Range lower	Range Upper	Degrees of freedom (df)	Combined proportion	T-value	P-value	Q	I^2	effect size	sd
K2	Customers with food allergies cannot safely consume a small amount of that food (False).	1	#REF!	#REF!	#REF!	#REF!	#REF!	#REF!	#REF!	0	#REF!	#NUM!	#REF!	#REF!	#REF!	#REF!	#REF!
K2	If an individual is having an allergic reaction, serving them water is not an appropriate response strategy (False).	1	#REF!	#REF!	#REF!	#REF!	#REF!	#REF!	#REF!	0	#REF!	#NUM!	#REF!	#REF!	#REF!	#REF!	#REF!
K3	High heat (e.g. cooking) cannot destroy food allergens (True)	1	#REF!	#REF!	#REF!	#REF!	#REF!	#REF!	#REF!	0	#REF!	#NUM!	#REF!	#REF!	#REF!	#REF!	#REF!
K4	Someone with a food allergy can die from eating the food they are allergic to. (True)	1	#REF!	#REF!	#REF!	#REF!	#REF!	#REF!	#REF!	0	#REF!	#NUM!	#REF!	#REF!	#REF!	#REF!	#REF!
K5	Removing an allergen from a prepared meal would not make it safe to eat (False)	1	#REF!	#REF!	#REF!	#REF!	#REF!	#REF!	#REF!	0	#REF!	#NUM!	#REF!	#REF!	#REF!	#REF!	#REF!
K6	Lactose intolerance is the same as having a milk allergy. (False)	1	#REF!	#REF!	#REF!	#REF!	#REF!	#REF!	#REF!	0	#REF!	#NUM!	#REF!	#REF!	#REF!	#REF!	#REF!
K7	The most effective response to a severe food allergy reaction is: Epipen (True).	1	#REF!	#REF!	#REF!	#REF!	#REF!	#REF!	#REF!	0	#REF!	#NUM!	#REF!	#REF!	#REF!	#REF!	#REF!
K8	Modern medicine can cure food allergies. (False)	1	#REF!	#REF!	#REF!	#REF!	#REF!	#REF!	#REF!	0	#REF!	#NUM!	#REF!	#REF!	#REF!	#REF!	#REF!
K9	If a buffet counter (help yourself) contains allergens, but is kept clean, it may be a safe option for a food allergic customer (False).	1	#REF!	#REF!	#REF!	#REF!	#REF!	#REF!	#REF!	0	#REF!	#NUM!	#REF!	#REF!	#REF!	#REF!	#REF!
K20	A food allergic reaction can occur if a client touches a food item that contains allergens. (True)	1	#REF!	#REF!	#REF!	#REF!	#REF!	#REF!	#REF!	0	#REF!	#NUM!	#REF!	#REF!	#REF!	#REF!	#REF!
ID	Attitude constructs	No. of studies	Total	Median	average	25th percentile	75th percentile	Range lower	Range Upper	Degrees of freedom (df)	Combined proportion	T-value	P-value	Q	I^2	effect size	sd
A1	Kitchen staff should be aware of food allergies.	1	#REF!	#REF!	#REF!	#REF!	#REF!	#REF!	#REF!	0	#REF!	#NUM!	#REF!	#REF!	#REF!	#REF!	#REF!
A2	Restaurants should try to accommodate special requests from customers with food allergies.	1	#REF!	#REF!	#REF!	#REF!	#REF!	#REF!	#REF!	0	#REF!	#NUM!	#REF!	#REF!	#REF!	#REF!	#REF!
A3	Do you seriously treat food allergies?	1	#REF!	#REF!	#REF!	#REF!	#REF!	#REF!	#REF!	0	#REF!	#NUM!	#REF!	#REF!	#REF!	#REF!	#REF!
A4	I believe I can handle an emergency food allergy situation in my workplace.	1	#REF!	#REF!	#REF!	#REF!	#REF!	#REF!	#REF!	0	#REF!	#NUM!	#REF!	#REF!	#REF!	#REF!	#REF!
A5	Have you ever thought of a method to prevent food allergy reactions among your customers?	1	#REF!	#REF!	#REF!	#REF!	#REF!	#REF!	#REF!	0	#REF!	#NUM!	#REF!	#REF!	#REF!	#REF!	#REF!
A6	Do you think that you have the responsibility to inform your customers of the presence of food allergens in their food?	1	#REF!	#REF!	#REF!	#REF!	#REF!	#REF!	#REF!	0	#REF!	#NUM!	#REF!	#REF!	#REF!	#REF!	#REF!
A7	It is customers’ responsibility to express their food allergies needs.	1	#REF!	#REF!	#REF!	#REF!	#REF!	#REF!	#REF!	0	#REF!	#NUM!	#REF!	#REF!	#REF!	#REF!	#REF!
A8	It is confident in its ability to provide safe meals to diners who express food allergy needs.	1	#REF!	#REF!	#REF!	#REF!	#REF!	#REF!	#REF!	0	#REF!	#NUM!	#REF!	#REF!	#REF!	#REF!	#REF!
A9	Do you want more education on food allergies?	1	#REF!	#REF!	#REF!	#REF!	#REF!	#REF!	#REF!	0	#REF!	#NUM!	#REF!	#REF!	#REF!	#REF!	#REF!
ID	Practice constructs	No. of studies	Total	Median	average	25th percentile	75th percentile2	Range lower	Range Upper	Degrees of freedom (df)	Combined proportion	T-value	P-value	Q	I^2	overall effect size	sd
P1	Do you have a plan to provide meals free of food allergens?	1	#REF!	#REF!	28.06	#REF!	#REF!	#REF!	#REF!	0	#REF!	#NUM!	#REF!	#REF!	#REF!	#REF!	#REF!
P2	Would you modify the recipes for customers with food allergies who request it?	1	#REF!	#REF!	61.7192	#REF!	#REF!	#REF!	#REF!	0	#REF!	#NUM!	#REF!	#REF!	#REF!	#REF!	#REF!
P3	On your menu, did you highlight allergenic ingredients or insert a warning note to note the presence of specific allergens on the menu, such as 'contains peanuts'?	1	#REF!	#REF!	49.7246	#REF!	#REF!	#REF!	#REF!	0	#REF!	#NUM!	#REF!	#REF!	#REF!	#REF!	#REF!
P4	Do I wash my hands with soap and water and change my gloves before processing allergen-free foods?	1	#REF!	#REF!	70.0575	#REF!	#REF!	#REF!	#REF!	0	#REF!	#NUM!	#REF!	#REF!	#REF!	#REF!	#REF!
P5	Do I post information about food allergies on the restaurant's website?	1	#REF!	#REF!	33.9944	#REF!	#REF!	#REF!	#REF!	0	#REF!	#NUM!	#REF!	#REF!	#REF!	#REF!	#REF!
P6	Do I fry allergen-free foods in the same oil that was previously used to cook foods that contain allergens?	1	#REF!	#REF!	73.4791	#REF!	#REF!	#REF!	#REF!	0	#REF!	#NUM!	#REF!	#REF!	#REF!	#REF!	#REF!
P7	Does this restaurant have a special set of utensils or equipment to prepare allergen-free food?	1	#REF!	#REF!	57.2041	#REF!	#REF!	#REF!	#REF!	0	#REF!	#NUM!	#REF!	#REF!	#REF!	#REF!	#REF!
P8	Does this restaurant have lists or recipes with the ingredients of the food it prepares?	1	#REF!	#REF!	67.2333	#REF!	#REF!	#REF!	#REF!	0	#REF!	#NUM!	#REF!	#REF!	#REF!	#REF!	#REF!
P9	Is there training focused on receiving consumers with food allergies?	1	#REF!	#REF!	41.182	#REF!	#REF!	#REF!	#REF!	0	#REF!	#NUM!	#REF!	#REF!	#REF!	#REF!	#REF!
