# Supplementary material for: Knowledge, attitude, and practices of restaurant and foodservice personnel in food allergy. A systematic review and meta-analysis
Source: Heliyon. 2024 Jun 24;10(13):e33431. doi: 10.1016/j.heliyon.2024.e33431 (PMC11260967; doi:10.1016/j.heliyon.2024.e33431)
Supplement: Multimedia component 2 [file mmc2.xlsx]

## Sheet: K1
Knowledge bias risk assessment
CONSTRUCT 1:	Customers with food allergies cannot safely consume a small amount of that food (False).
Author	Selection	Performance	Detection	Atrittion	Notification	Other biases	Low risk	Unclear	High risk	Low risk%	Unclear%	High risk%
Eren et al. (2021)	Unclear	Low risk	Low risk	Unclear	Low risk	Low risk	4	2	0	66.6667	33.3333	0
Lee & Barker (2017)	Low risk	Low risk	Low risk	Unclear	Low risk	Low risk	5	1	0	83.3333	16.6667	0
Jianu & Golet (2019)	Unclear	Unclear	Low risk	Low risk	Low risk	Low risk	4	2	0	66.6667	33.3333	0
Loerbroks et al. (2019)	Unclear	Low risk	Low risk	Low risk	Low risk	Low risk	5	1	0	83.3333	16.6667	0
Bujaka & Riekstina-Dolge (2019)	Unclear	Low risk	Low risk	Low risk	Low risk	Low risk	5	1	0	83.3333	16.6667	0
Padua et al. (2020)	Unclear	Low risk	Low risk	Low risk	Low risk	Low risk	5	1	0	83.3333	16.6667	0
Lee & Sozen (2018)	Unclear	Low risk	Low risk	Low risk	Low risk	Low risk	5	1	0	83.3333	16.6667	0
McAdams et al. (2018)	Unclear	Low risk	Low risk	Low risk	Low risk	Low risk	5	1	0	83.3333	16.6667	0
Soon (2018)	Unclear	Unclear	Low risk	Low risk	Low risk	Low risk	4	2	0	66.6667	33.3333	0
Radke et al. (2016)	Unclear	Low risk	Low risk	Low risk	Low risk	Low risk	5	1	0	83.3333	16.6667	0
Lee & Sozen (2016)	Unclear	Low risk	Low risk	Low risk	Low risk	Low risk	5	1	0	83.3333	16.6667	0
Dupuis et al. (2016)	Low risk	Low risk	Low risk	Low risk	Low risk	Low risk	6	0	0	100	0	0
Lessa et al. (2016)	Unclear	Unclear	Unclear	Low risk	Low risk	Low risk	3	3	0	50	50	0
Sogut et al. (2015)	Low risk	Unclear	Low risk	Low risk	Low risk	Low risk	5	1	0	83.3333	16.6667	0
Shafie & Azman (2015)	Unclear	Low risk	Low risk	Low risk	Low risk	Low risk	5	1	0	83.3333	16.6667	0
Lee & Xu (2015)	Unclear	Unclear	Low risk	Low risk	Low risk	Low risk	4	2	0	66.6667	33.3333	0
Bailey et al. (2014)	Low risk	Low risk	Low risk	Low risk	Low risk	Low risk	6	0	0	100	0	0
Wham & Sharma (2014)	Low risk	Low risk	Low risk	Low risk	Low risk	Low risk	6	0	0	100	0	0
Bailey et al. (2011)	Low risk	Low risk	Low risk	Low risk	Low risk	Low risk	6	0	0	100	0	0
	Total Low risk	Total Unclear risk	Total High risk	Total	Total Low risk%	Total Unclear risk%	Total High risk%	Total
	93	21	0	114	81.5789	18.4211	0	100

## Sheet: K2
Knowledge bias risk assessment
CONSTRUCT 2:	If an individual is having an allergic reaction, serving them water will dilute the allergen and relieve the reaction (False)
Author	Selection	Performance	Detection	Atrittion	Notification	Other biases	Low risk	Unclear	High risk	Low risk%	Unclear%	High risk%
Nasseredine et al. (2021)	Low risk	Low risk	Low risk	Unclear	Low risk	Low risk	5	1	0	83.3333	16.6667	0
Jianu & Golet (2019)	Low risk	Low risk	Low risk	Unclear	Low risk	Low risk	5	1	0	83.3333	16.6667	0
Loerbroks et al. (2019)	Low risk	Low risk	Low risk	Low risk	Low risk	Low risk	6	0	0	100	0	0
Soon (2018)	Low risk	Low risk	Low risk	Low risk	Low risk	Low risk	6	0	0	100	0	0
Dupuis et al. (2016)	Low risk	Low risk	Low risk	Low risk	Low risk	Low risk	6	0	0	100	0	0
Lessa et al. (2016)	Unclear	Unclear	Unclear	Low risk	Low risk	Low risk	3	3	0	50	50	0
Sogut et al. (2015)	Low risk	Unclear	Low risk	Low risk	Low risk	Low risk	5	1	0	83.3333	16.6667	0
Bailey et al. (2014)	Unclear	Unclear	Low risk	Low risk	Low risk	Low risk	4	2	0	66.6667	33.3333	0
Wham & Sharma (2014)	Low risk	Low risk	Low risk	Low risk	Low risk	Low risk	6	0	0	100	0	0
Bailey et al. (2011)	Low risk	Low risk	Low risk	Low risk	Low risk	Low risk	6	0	0	100	0	0
	Total Low risk	Total Unclear risk	Total High risk	Total	Total Low risk%	Total Unclear risk%	Total High risk%	Total
	52	8	0	60	86.6667	13.3333	0	100

## Sheet: K3
Knowledge bias risk assessment
CONSTRUCT 3:	High heat (e.g. frying in hot oil) destroys the majority og food allergens (False)
Author	Selection	Performance	Detection	Atrittion	Notification	Other biases	Low risk	Unclear	High risk	Low risk%	Unclear%	High risk%
Nasseredine et al. (2021)	Low risk	Low risk	Low risk	Unclear	Low risk	Low risk	5	1	0	83.3333	16.6667	0
Eren et al. (2021)	Unclear	Unclear	Unclear	Unclear	Unclear	Low risk	1	5	0	16.6667	83.3333	0
Padua et al. (2020)	Low risk	Low risk	Unclear	Low risk	Low risk	Low risk	5	1	0	83.3333	16.6667	0
Jianu & Golet (2019)	Low risk	Low risk	Low risk	Unclear	Low risk	Low risk	5	1	0	83.3333	16.6667	0
Loerbroks et al. (2019)	Low risk	Low risk	Low risk	Low risk	Low risk	Low risk	6	0	0	100	0	0
Lee & Sozen (2018)	Unclear	Low risk	Low risk	Unclear	Low risk	Low risk	4	2	0	66.6667	33.3333	0
Nasseredine et al. (2021)	Low risk	Low risk	Low risk	Unclear	Low risk	Low risk	5	1	0	83.3333	16.6667	0
Soon (2018)	Low risk	Low risk	Low risk	Low risk	Low risk	Low risk	6	0	0	100	0	0
Wen & Kwon (2017)	Low risk	Low risk	Low risk	Low risk	Low risk	Low risk	6	0	0	100	0	0
Lee & Barker (2017)	Unclear	Unclear	Low risk	Low risk	Low risk	Low risk	4	2	0	66.6667	33.3333	0
Lee & Sozen (2016)	Unclear	Low risk	Low risk	Low risk	Low risk	Low risk	5	1	0	83.3333	16.6667	0
Dupuis et al. (2016)	Low risk	Low risk	Low risk	Low risk	Low risk	Low risk	6	0	0	100	0	0
Lessa et al. (2016)	Unclear	Unclear	Unclear	Low risk	Low risk	Low risk	3	3	0	50	50	0
Lee & Xu (2015)	Unclear	Low risk	Low risk	Low risk	Low risk	Low risk	5	1	0	83.3333	16.6667	0
Bailey et al. (2014)	Unclear	Unclear	Low risk	Low risk	Low risk	Low risk	4	2	0	66.6667	33.3333	0
Wham & Sharma (2014)	Low risk	Low risk	Low risk	Low risk	Low risk	Low risk	6	0	0	100	0	0
Bailey et al. (2011)	Low risk	Low risk	Low risk	Low risk	Low risk	Low risk	6	0	0	100	0	0
	Total Low risk	Total Unclear risk	Total High risk	Total	Total Low risk%	Total Unclear risk%	Total High risk%	Total
	82	20	0	102	80.3922	19.6078	0	100

## Sheet: K4
Knowledge bias risk assessment
CONSTRUCT 4 :	A food allergic person can die from eating the food that is allergic to (True)
Author	Selection	Performance	Detection	Atrittion	Notification	Other biases	Low risk	Unclear	High risk	Low risk%	Unclear%	High risk%
Nasseredine et al. (2021)	Low risk	Low risk	Low risk	Unclear	Low risk	Low risk	5	1	0	83.3333	16.6667	0
Eren et al. (2021)	Unclear	Unclear	Unclear	Unclear	Unclear	Low risk	1	5	0	16.6667	83.3333	0
Loerbroks et al. (2019)	Low risk	Low risk	Low risk	Low risk	Low risk	Low risk	6	0	0	100	0	0
Bujaka & Riekstina-Dolge (2019)	Low risk	Low risk	Unclear	Unclear	Low risk	Low risk	4	2	0	66.6667	33.3333	0
Lee & Sozen (2018)	Unclear	Low risk	Low risk	Unclear	Low risk	Low risk	4	2	0	66.6667	33.3333	0
McAdams et al. (2018)	Low risk	Low risk	Low risk	Unclear	Low risk	Low risk	5	1	0	83.3333	16.6667	0
Wen & Kwon (2017)	Low risk	Low risk	Low risk	Low risk	Low risk	Low risk	6	0	0	100	0	0
Lee & Barker (2017)	Unclear	Unclear	Low risk	Low risk	Low risk	Low risk	4	2	0	66.6667	33.3333	0
Radke et al. (2016)	Unclear	Low risk	Low risk	Low risk	Low risk	Low risk	5	1	0	83.3333	16.6667	0
Lee & Sozen (2016)	Unclear	Low risk	Low risk	Low risk	Low risk	Low risk	5	1	0	83.3333	16.6667	0
Dupuis et al. (2016)	Low risk	Low risk	Low risk	Low risk	Low risk	Low risk	6	0	0	100	0	0
Sogut et al. (2015)	Low risk	Unclear	Low risk	Low risk	Low risk	Low risk	5	1	0	83.3333	16.6667	0
Shafie & Azman (2015)	Unclear	Low risk	Low risk	Low risk	Low risk	Low risk	5	1	0	83.3333	16.6667	0
Lee & Xu (2015)	Unclear	Low risk	Low risk	Low risk	Low risk	Low risk	5	1	0	83.3333	16.6667	0
Wojtyniak et al. (2013)	High risk	Unclear	High risk	Unclear	Unclear	Low risk	1	3	2	16.6667	50	33.3333
Bailey et al. (2011)	Low risk	Low risk	Low risk	Low risk	Low risk	Low risk	6	0	0	100	0	0
	Total Low risk	Total Unclear risk	Total High risk	Total	Total Low risk%	Total Unclear risk%	Total High risk%	Total
	73	21	2	96	76.0417	21.875	2.08333	100

## Sheet: K5
Knowledge bias risk assessment
CONSTRUCT 5:	Removing the allergen from an already ready-to-serve dish makes it safe for the person allergic to it (False).
Author	Selection	Performance	Detection	Atrittion	Notification	Other biases	Low risk	Unclear	High risk	Low risk%	Unclear%	High risk%
Nasseredine et al. (2021)	Low risk	Low risk	Low risk	Unclear	Low risk	Low risk	5	1	0	83.3333	16.6667	0
Padua et al. (2020)	Low risk	Low risk	Unclear	Low risk	Low risk	Low risk	5	1	0	83.3333	16.6667	0
Jianu & Golet (2019)	Low risk	Low risk	Low risk	Unclear	Low risk	Low risk	5	1	0	83.3333	16.6667	0
Loerbroks et al. (2019)	Low risk	Low risk	Low risk	Low risk	Low risk	Low risk	6	0	0	100	0	0
Lee & Sozen (2018)	Unclear	Low risk	Low risk	Unclear	Low risk	Low risk	4	2	0	66.6667	33.3333	0
McAdams et al. (2018)	Low risk	Low risk	Low risk	Unclear	Low risk	Low risk	5	1	0	83.3333	16.6667	0
Soon (2018)	Low risk	Low risk	Low risk	Low risk	Low risk	Low risk	6	0	0	100	0	0
Wen & Kwon (2017)	Low risk	Low risk	Low risk	Low risk	Low risk	Low risk	6	0	0	100	0	0
Lee & Barker (2017)	Unclear	Unclear	Low risk	Low risk	Low risk	Low risk	4	2	0	66.6667	33.3333	0
Radke et al. (2016)	Unclear	Low risk	Low risk	Low risk	Low risk	Low risk	5	1	0	83.3333	16.6667	0
Lee & Sozen (2016)	Unclear	Low risk	Low risk	Low risk	Low risk	Low risk	5	1	0	83.3333	16.6667	0
Dupuis et al. (2016)	Low risk	Low risk	Low risk	Low risk	Low risk	Low risk	6	0	0	100	0	0
Lessa et al. (2016)	Unclear	Unclear	Unclear	Low risk	Low risk	Low risk	3	3	0	50	50	0
Sogut et al. (2015)	Low risk	Unclear	Low risk	Low risk	Low risk	Low risk	5	1	0	83.3333	16.6667	0
Lee & Xu (2015)	Unclear	Low risk	Low risk	Low risk	Low risk	Low risk	5	1	0	83.3333	16.6667	0
Bailey et al. (2014)	Unclear	Unclear	Low risk	Low risk	Low risk	Low risk	4	2	0	66.6667	33.3333	0
Wham & Sharma (2014)	Low risk	Low risk	Low risk	Low risk	Low risk	Low risk	6	0	0	100	0	0
Bailey et al. (2011)	Low risk	Low risk	Low risk	Low risk	Low risk	Low risk	6	0	0	100	0	0
	Total Low risk	Total Unclear risk	Total High risk	Total	Total Low risk%	Total Unclear risk%	Total High risk%	Total
	91	17	0	108	84.2593	15.7407	0	100

## Sheet: K6
Knowledge bias risk assessment
CONSTRUCT 6 :	Lactose intolerance and milk allergy are the same thing (False)
Author	Selection	Performance	Detection	Atrittion	Notification	Other biases	Low risk	Unclear	High risk	Low risk%	Unclear%	High risk%
Padua et al. (2020)	Low risk	Low risk	Unclear	Low risk	Low risk	Low risk	5	1	0	83.3333	16.6667	0
Bujaka & Riekstina-Dolge (2019)	Low risk	Low risk	Unclear	Unclear	Low risk	Low risk	4	2	0	66.6667	33.3333	0
Lee & Sozen (2018)	Unclear	Low risk	Low risk	Unclear	Low risk	Low risk	4	2	0	66.6667	33.3333	0
Soon (2018)	Low risk	Low risk	Low risk	Low risk	Low risk	Low risk	6	0	0	100	0	0
Lee & Barker (2017)	Unclear	Unclear	Low risk	Low risk	Low risk	Low risk	4	2	0	66.6667	33.3333	0
Lee & Sozen (2016)	Unclear	Low risk	Low risk	Low risk	Low risk	Low risk	5	1	0	83.3333	16.6667	0
Shafie & Azman (2015)	Unclear	Low risk	Low risk	Low risk	Low risk	Low risk	5	1	0	83.3333	16.6667	0
Lee & Xu (2015)	Unclear	Low risk	Low risk	Low risk	Low risk	Low risk	5	1	0	83.3333	16.6667	0
Bailey et al. (2014)	Unclear	Unclear	Low risk	Low risk	Low risk	Low risk	4	2	0	66.6667	33.3333	0
	Total Low risk	Total Unclear risk	Total High risk	Total	Total Low risk%	Total Unclear risk%	Total High risk%	Total
	42	12	0	54	77.7778	22.2222	0	100

## Sheet: K7
Knowledge bias risk assessment
CONSTRUCT 7:	The most effective management for a severe food allergy reaction is administering epinephrine (True)
Author	Selection	Performance	Detection	Atrittion	Notification	Other biases	Low risk	Unclear	High risk	Low risk%	Unclear%	High risk%
Padua et al. (2020)	Low risk	Low risk	Unclear	Low risk	Low risk	Low risk	5	1	0	83.3333	16.6667	0
Lee & Sozen (2018)	Unclear	Low risk	Low risk	Unclear	Low risk	Low risk	4	2	0	66.6667	33.3333	0
McAdams et al. (2018)	Low risk	Low risk	Low risk	Unclear	Low risk	Low risk	5	1	0	83.3333	16.6667	0
Wen & Kwon (2017)	Low risk	Low risk	Low risk	Low risk	Low risk	Low risk	6	0	0	100	0	0
Lee & Barker (2017)	Unclear	Unclear	Low risk	Low risk	Low risk	Low risk	4	2	0	66.6667	33.3333	0
Lee & Sozen (2016)	Unclear	Low risk	Low risk	Low risk	Low risk	Low risk	5	1	0	83.3333	16.6667	0
Lee & Xu (2015)	Unclear	Low risk	Low risk	Low risk	Low risk	Low risk	5	1	0	83.3333	16.6667	0
	Total Low risk	Total Unclear risk	Total High risk	Total	Total Low risk%	Total Unclear risk%	Total High risk%	Total
	34	8	0	42	80.9524	19.0476	0	100

## Sheet: K8
Knowledge bias risk assessment
CONSTRUCT 8:	Modern medicine can cure food allergies. (False)
Author	Selection	Performance	Detection	Atrittion	Notification	Other biases	Low risk	Unclear	High risk	Low risk%	Unclear%	High risk%
Padua et al. (2020)	Low risk	Low risk	Unclear	Low risk	Low risk	Low risk	5	1	0	83.3333	16.6667	0
Lee & Sozen (2018)	Unclear	Low risk	Low risk	Unclear	Low risk	Low risk	4	2	0	66.6667	33.3333	0
Wen & Kwon (2017)	Low risk	Low risk	Low risk	Low risk	Low risk	Low risk	6	0	0	100	0	0
Lee & Barker (2017)	Unclear	Unclear	Low risk	Low risk	Low risk	Low risk	4	2	0	66.6667	33.3333	0
Lee & Sozen (2016)	Unclear	Low risk	Low risk	Low risk	Low risk	Low risk	5	1	0	83.3333	16.6667	0
Lee & Xu (2015)	Unclear	Low risk	Low risk	Low risk	Low risk	Low risk	5	1	0	83.3333	16.6667	0
	Total Low risk	Total Unclear risk	Total High risk	Total	Total Low risk%	Total Unclear risk%	Total High risk%	Total
	29	7	0	36	80.5556	19.4444	0	100

## Sheet: K9
Knowledge bias risk assessment
CONSTRUCT 9:	If the buffet in a help-yourself service contains allergens, to keep it clean is enough to make it a safe option for food allergic customers (False). 10
Author	Selection	Performance	Detection	Atrittion	Notification	Other biases	Low risk	Unclear	High risk	Low risk%	Unclear%	High risk%
McAdams et al. (2018)	Low risk	Low risk	Low risk	Unclear	Low risk	Low risk	5	1	0	83.3333	16.6667	0
Bailey et al. (2014)	Unclear	Unclear	Low risk	Low risk	Low risk	Low risk	4	2	0	66.6667	33.3333	0
Wham & Sharma (2014)	Low risk	Low risk	Low risk	Low risk	Low risk	Low risk	6	0	0	100	0	0
	Total Low risk	Total Unclear risk	Total High risk	Total	Total Low risk%	Total Unclear risk%	Total High risk%	Total
	15	3	0	18	83.3333	16.6667	0	100

## Sheet: K10
Knowledge bias risk assessment
CONSTRUCT 10:	A food allergic reaction can occur if a client touches a food item that contains the allergens he/she is allergic to. (True).
Author	Selection	Performance	Detection	Atrittion	Notification	Other biases	Low risk	Unclear	High risk	Low risk%	Unclear%	High risk%
Lee & Sozen (2018)	Unclear	Low risk	Low risk	Unclear	Low risk	Low risk	4	2	0	0	33.3333	0
McAdams et al. (2018)	Low risk	Low risk	Low risk	Unclear	Low risk	Low risk	5	1	0	0	16.6667	0
Lee & Barker (2017)	Unclear	Unclear	Low risk	Low risk	Low risk	Low risk	4	2	0	0	33.3333	0
Lee & Sozen (2016)	Unclear	Low risk	Low risk	Low risk	Low risk	Low risk	5	1	0	0	16.6667	0
Lee & Xu (2015)	Unclear	Low risk	Low risk	Low risk	Low risk	Low risk	5	1	0	0	16.6667	0
	Total Low risk	Total Unclear risk	Total High risk	Total	Total Low risk%	Total Unclear risk%	Total High risk%	Total
	23	7	0	30	76.6667	23.3333	0	100

[truncated: 22 more sheets: Total Knowledge, A1, A2, A3, A4, A5, A6, A7, A8, A9, Total Attitude, P1, P2, P3, P4, P5, P6, P7, P8, P9 …]
